# Supplementary material for: Integrative genomic characterization of five Pediococcus acidilactici strains reveals differing probiotic safety profiles
Source: PLoS One. 2025 Sep 30;20(9):e0332506. doi: 10.1371/journal.pone.0332506 (PMC12483243; doi:10.1371/journal.pone.0332506)
Supplement: S1 Table — * The genomic sequences of the 15 control strains were obtained from the NCBI database. The accession numbers correspond to the genomes of the control strains. (XLSX) [file pone.0332506.s001.xlsx]

## Sheet: S1_Table
No	Strain	Isolation source/Host	Country	NCBI Accession number*
1	IAF6519	Chicken feces	Thailand	CP138508
2	IAF5919	Chicken feces	Thailand	CP138506
3	AF2519	Chicken feces	Thailand	CP140878
4	AF2019	Chicken feces	Thailand	CP138502
5	P72N	Pig feces	Thailand	CP138501
6	BCC1	Broiler chick cecum	China	NZ_CP018763
7	BB2-4M	Cow	South Korea	NZ_CP096571
8	CACC 537	Canine feces	South Korea	NZ_CP048019
9	CITKHZ7	Fermented Fish	India	NZ_CP096031
10	CLP03	Cat feces	China	NZ_CP118923
11	F1493	Meju (fermented soybean)	South Korea	NZ_CP126697
12	FDAARGOS_1133	Unknown	Germany	NZ_CP068106
13	GLP06	Beagle	China	NZ_CP118436
14	HN9	Traditional Thai fermented pork sausage	Thailand	NZ_CP061715
15	JQII-5	Fermented dairy	China	NZ_CP023654
16	PB22	Human feces	South Korea	NZ_CP025471
17	pll	Horse feces	China	NZ_CP025471
18	PMC48	Perilla leaf kimchi	South Korea	NZ_CP050079
19	ZPA017	Pig feces	China	NZ_CP015206
20	PMC65	Perilla leaf kimchi	South Korea	NZ_CP053421
