# Supplementary material for: Integrative genomic characterization of five Pediococcus acidilactici strains reveals differing probiotic safety profiles
Source: PLoS One. 2025 Sep 30;20(9):e0332506. doi: 10.1371/journal.pone.0332506 (PMC12483243; doi:10.1371/journal.pone.0332506)
Supplement: S2 Table — (XLSX) [file pone.0332506.s002.xlsx]

## Sheet: S2_Table
No.	LAB Strains	MALDI-TOF MS			VITEK 2 Compact
		Organism (best match)	Score Value	Organism (best match)		Score Value
1	IAF6519	Pediococcus acidilactici	2.36	Low discrimination		-
2	IAF5919	Pediococcus acidilactici	2.33	Low discrimination		-
3	AF2519	Pediococcus acidilactici	2.26	Low discrimination		-
4	AF2019	Pediococcus acidilactici	2.10	Pediococcus acidilactici		0.94
5	P72N	Pediococcus acidilactici	2.20	Low discrimination		-
