# Supplementary material for: Integrative genomic characterization of five Pediococcus acidilactici strains reveals differing probiotic safety profiles
Source: PLoS One. 2025 Sep 30;20(9):e0332506. doi: 10.1371/journal.pone.0332506 (PMC12483243; doi:10.1371/journal.pone.0332506)
Supplement: S3 Table — (XLSX) [file pone.0332506.s004.xlsx]

## Sheet: S3_Table
Strain	Gene ID	Annotation
AF2019	DFEGPKHF_00224	Hypothetical protein
AF2019	DFEGPKHF_00225	MazG-like family protein
AF2019	DFEGPKHF_00271	LexA family protein
AF2019	DFEGPKHF_00281	ERF family protein
AF2019	DFEGPKHF_00295	Hypothetical protein
AF2019	DFEGPKHF_00296	Hypothetical protein
AF2019	DFEGPKHF_00297	Hypothetical protein
AF2019	DFEGPKHF_00299	Hypothetical protein
AF2019	DFEGPKHF_00301	DUF7336 domain-containing protein
AF2019	DFEGPKHF_00325	Hypothetical protein
AF2019	DFEGPKHF_00326	DUF2977 domain-containing protein
AF2019	DFEGPKHF_00327	XkdX family protein
AF2019	DFEGPKHF_00810	LexA family protein
AF2019	DFEGPKHF_00829	Hypothetical protein
AF2019	DFEGPKHF_00830	MazG-like family protein
AF2019	DFEGPKHF_00855	Hypothetical protein
AF2019	DFEGPKHF_00856	DUF2977 domain-containing protein
AF2019	DFEGPKHF_01234	DUF2977 domain-containing protein
AF2019	DFEGPKHF_01433	XkdX family protein
AF2019	DFEGPKHF_01435	Hypothetical protein
AF2019	DFEGPKHF_01458	DUF7336 domain-containing protein
AF2019	DFEGPKHF_01460	Hypothetical protein
AF2019	DFEGPKHF_01462	Hypothetical protein
AF2019	DFEGPKHF_01463	Hypothetical protein
AF2019	DFEGPKHF_01464	Hypothetical protein
AF2019	DFEGPKHF_01477	ERF family protein
AF2519	KNKFPHLG_00172	Phage antirepressor
AF2519	KNKFPHLG_00186	Hypothetical protein
AF2519	KNKFPHLG_00761	IS3 family transposase
AF2519	KNKFPHLG_00915	Hypothetical protein
AF2519	KNKFPHLG_00938	DUF7336 domain-containing protein
AF2519	KNKFPHLG_00942	Hypothetical protein
AF2519	KNKFPHLG_00947	Hypothetical protein
AF2519	KNKFPHLG_01420	IS3 family transposase
AF2519	KNKFPHLG_01536	IS3 family transposase
AF2519	KNKFPHLG_01773	IS3 family transposase
AF2519	KNKFPHLG_01915	Hypothetical protein
AF2519	KNKFPHLG_01916	DUF2977 domain-containing protein
AF2519	KNKFPHLG_01939	Phage antirepressor
AF2519	KNKFPHLG_01959	Hypothetical protein
AF2519	KNKFPHLG_01967	DUF7336 domain-containing protein
AF2519	KNKFPHLG_01991	Hypothetical protein
AF2519	KNKFPHLG_01992	DUF2977 domain-containing protein
AF2519	KNKFPHLG_02093	Group II intron reverse transcriptase/maturase
AF2519	KNKFPHLG_02099	Transposase
AF2519	KNKFPHLG_02103	IS1380 family transposase
AF2519	KNKFPHLG_02132	Group II intron reverse transcriptase/maturase
P72N	AOJELIDE_01209	Ig-like domain-containing protein
P72N	AOJELIDE_01210	Ig-like domain-containing protein
