# Supplementary material for: Integrative genomic characterization of five Pediococcus acidilactici strains reveals differing probiotic safety profiles
Source: PLoS One. 2025 Sep 30;20(9):e0332506. doi: 10.1371/journal.pone.0332506 (PMC12483243; doi:10.1371/journal.pone.0332506)
Supplement: S4 Table — P. acidilactici strains by using ResFinder. (XLSX) [file pone.0332506.s005.xlsx]

## Sheet: S4_Table
Strain	Genomic Location	AMR Genes Identified (ResFinder)
IAF6519	-	None
IAF5919	-	None
P72N	-	None
AF2519	Unclassified Elements	erm(B), lnu(A)
	Plasmid pAF25191	tet(M)
AF2019	Plasmid pAF20193	erm(B), NarA, NarB
