# Supplementary material for: Integrative genomic characterization of five Pediococcus acidilactici strains reveals differing probiotic safety profiles
Source: PLoS One. 2025 Sep 30;20(9):e0332506. doi: 10.1371/journal.pone.0332506 (PMC12483243; doi:10.1371/journal.pone.0332506)
Supplement: S5 Table — (XLSX) [file pone.0332506.s008.xlsx]

## Sheet: S5_Table
Strain	Contig	Molecular Type	Start	Stop	Class	Description	Identity
IAF6519	1	Chromosome	1033964	1054402	Enterolysin_A	phage tail protein [Pediococcus acidilactici] (WP_248616925.1)	96.17
IAF5919	1	Chromosome	468320	488758	Enterolysin_A	phage tail protein [Pediococcus acidilactici] (WP_248616925.1)	96.17
AF2519	1	Chromosome	897951	918422	Enterolysin_A	phage tail protein [Pediococcus acidilactici] (WP_243909964.1)	97.68
AF2019	1	Chromosome	1396269	1416701	Enterolysin_A	phage tail protein [Pediococcus acidilactici] (WP_159219759.1)	97.22
P72N	Not Detected
