# Supplementary material for: Integrative genomic characterization of five Pediococcus acidilactici strains reveals differing probiotic safety profiles
Source: PLoS One. 2025 Sep 30;20(9):e0332506. doi: 10.1371/journal.pone.0332506 (PMC12483243; doi:10.1371/journal.pone.0332506)
Supplement: S6 Table — (XLSX) [file pone.0332506.s009.xlsx]

## Sheet: S6_Table
Gene name	Start	End	Strand
IAF6519 (CAS-TypeIIA Cluster Contig 1)
cas9_TypeII	787.329	790.169	Forward
cas1_TypeII	790.976	791.881	Forward
cas2_TypeI-II-III	791.859	792.164	Forward
csn2_TypeIIA	792.161	792.832	Forward
IAF5919 (CAS-TypeIIA Cluster Contig 1)
cas9_TypeII	221.688	225.116	Forward
cas1_TypeII	225.334	226.239	Forward
cas2_TypeI-II-III	226.217	226.522	Forward
csn2_TypeIIA	226.519	227.19	Forward
AF2519 (CAS-TypeIIA Cluster Contig 1)
cas9_TypeII	1,924,183	1,926,387	Forward
cas1_TypeII	1,927,192	1,928,097	Forward
cas2_TypeI-II-III	1,928,075	1,928,380	Forward
csn2_TypeIIA	1,928,377	1,928,787	Forward
AF2019 (CAS-TypeIIA Cluster Contig 1)
cas9_TypeII	255.397	258.798	Forward
cas1_TypeII	259.014	259.919	Forward
cas2_TypeI-II-III	259.897	260.202	Forward
csn2_TypeIIA	260.199	260.87	Forward
P72N (CAS-TypeIIA Cluster Contig 1)
csn2_TypeIIA	859.619	860.29	Reverse
cas2_TypeI-II-III	860.287	860.592	Reverse
cas1_TypeII	860.57	861.475	Reverse
cas9_TypeII	862.28	865.036	Reverse
