# Supplementary material for: Integrative genomic characterization of five Pediococcus acidilactici strains reveals differing probiotic safety profiles
Source: PLoS One. 2025 Sep 30;20(9):e0332506. doi: 10.1371/journal.pone.0332506 (PMC12483243; doi:10.1371/journal.pone.0332506)
Supplement: S7 Table — (XLSX) [file pone.0332506.s010.xlsx]

## Sheet: S7_Table
Region	No.	Region Length	Completeness	Total Proteins	Region Positions (bp)	GC%
IAF6519
Chromosome	1	31 Kb	Intact	40	369775-400818	38.65%
IAF5919
Chromosome	1	48.6 Kb	Intact	53	448039-496724	39.62%
AF2519
Chromosome	1	19.7 Kb	Incomplete	21	167561-187300	35.89%
Chromosome	2	25.1 Kb	Incomplete	33	182722-207865	40.03%
Chromosome	3	40.9 Kb	Incomplete	60	900356-941311	40.44%
Chromosome	4	38.9 Kb	Intact	55	1877940-1916901	40.62%
Chromosome	5	39 Kb	Intact	64	1929075-1968146	38.97%
Plasmid	1	31.7 Kb	Incomplete	16	2596-34383	39.43%
Plasmid	2	18.5 Kb	questionable	15	26214-44758	41.00%
AF2019
Chromosome	1	38.1 Kb	Intact	53	210517-248688	41.36%
Chromosome	2	42.2 Kb	Intact	61	260899-303166	39.08%
Chromosome	3	52.5 Kb	Intact	56	759982-812558	41.03%
Chromosome	4	40.5 Kb	Intact	56	1398652-1439152	40.67%
Plasmid	1	22.5 Kb	questionable	15	11674-34236	38.82%
P72N
Chromosome	1	48.6 Kb	Intact	51	1013685-1062370	39.62%
