# Supplementary material for: Integrative genomic characterization of five Pediococcus acidilactici strains reveals differing probiotic safety profiles
Source: PLoS One. 2025 Sep 30;20(9):e0332506. doi: 10.1371/journal.pone.0332506 (PMC12483243; doi:10.1371/journal.pone.0332506)
Supplement: S8 Table — (XLSX) [file pone.0332506.s011.xlsx]

## Sheet: S8_Table
No		Name	Family	Type	e_value	Molecular type	Start	Stop
IAF6519
1	ISLpl1		IS30	Insertion sequence	0	Chromosome	904523	905566
2	ISLpl1		IS30	Insertion sequence	0	Chromosome	907634	908675
3	cn_4153_ISLpl1		IS30	Composite transposon	0	Chromosome	904522	908675
IAF5919
1	ISLpl1		IS30	Insertion sequence	0	Chromosome	338881	339924
2	ISLpl1		IS30	Insertion sequence	0	Chromosome	341992	343033
3	cn_4153_ISLpl1		IS30	Composite transposon	0	Chromosome	338880	343033
4	ISLhe30		IS30	Insertion sequence	0	Plasmid	34823	35831
5	ISS1N		IS6	Insertion sequence	0	Plasmid	6603	7410
AF2519
1	ISLhe30		IS30	Insertion sequence	0	Plasmid	53219	54227
2	ISLpl1		IS30	Insertion sequence	0	Plasmid	43111	44153
3	ISS1N		IS6	Insertion sequence	0	Plasmid	6602	7409
4	cn_18158_ISLpl1		IS30	Composite transposon	0	Plasmid	25995	44153
5	cn_10454_ISS1N		IS6	Composite transposon	0	Plasmid	6601	17055
AF2019
1	ISLpl1		IS30	Insertion sequence	0	Chromosome	408818	409860
2	ISLpl1		IS30	Insertion sequence	0	Chromosome	415214	416255
3	cn_7438_ISLpl1		IS30	Composite transposon	0	Chromosome	408817	416255
4	ISLhe30		IS30	Insertion sequence	0	Plasmid	13526	14534
5	ISLpl1		IS30	Insertion sequence	0	Plasmid	3418	4460
6	cn_20413_ISLpl1		IS30	Composite transposon	0	Plasmid	3417	23830
7	ISLpl1		IS30	Insertion sequence	0	Plasmid	6533	7575
P72N
1	ISLpl1		IS30	Insertion sequence	0	Chromosome	747513	748555
2	ISLpl1		IS30	Insertion sequence	0	Chromosome	744090	745131
3	cn_4466_ISLpl1		IS30	Composite transposon	0	Chromosome	744089	748555
