# Supplementary material for: Integrative genomic characterization of five Pediococcus acidilactici strains reveals differing probiotic safety profiles
Source: PLoS One. 2025 Sep 30;20(9):e0332506. doi: 10.1371/journal.pone.0332506 (PMC12483243; doi:10.1371/journal.pone.0332506)
Supplement: S9 Table — (XLSX) [file pone.0332506.s012.xlsx]

## Sheet: S9_Table
Strain	Number of Plasmids	Plasmid Names	Genes Present
IAF5919	1	pIAF5919	Relaxase gene
AF2019	3	pAF20191	Relaxase gene
		pAF20192	OriT, T4CP (Type IV Coupling Protein) gene, T4CP and Relaxase gene
		pAF20193	No genes
AF2519	2	pAF25191	Relaxase gene
		pAF25192	No genes
		Contig 3 (DNA element)	No genes
