# Supplementary material for: Integrative genomic characterization of five Pediococcus acidilactici strains reveals differing probiotic safety profiles
Source: PLoS One. 2025 Sep 30;20(9):e0332506. doi: 10.1371/journal.pone.0332506 (PMC12483243; doi:10.1371/journal.pone.0332506)
Supplement: S10 Table — (XLSX) [file pone.0332506.s013.xlsx]

## Sheet: S10_Table
Start	End	Size	GI prediction method
14.644	30.83	16.186	Predicted by at least one method
26.425	32.841	6.416	Predicted by at least one method
14.644	30.83	16.186	SIGI-HMM
26.425	32.841	6.416	IslandPath-DIMOB
