# Supplementary material for: Integrative genomic characterization of five Pediococcus acidilactici strains reveals differing probiotic safety profiles
Source: PLoS One. 2025 Sep 30;20(9):e0332506. doi: 10.1371/journal.pone.0332506 (PMC12483243; doi:10.1371/journal.pone.0332506)
Supplement: S11 Table — (XLSX) [file pone.0332506.s014.xlsx]

## Sheet: S11_Table
Description	IAF6519	IAF5919	AF2519	AF2019	P72N
Carbohydrates	142	149	161	138	151
Amino Acids and Derivatives	54	54	67	68	68
Protein Metabolism	120	119	119	119	121
Cofactors, Vitamins, Prosthetic Groups, Pigments	62	63	64	64	59
Nucleosides and Nucleotides	89	89	94	91	91
DNA Metabolism	55	56	61	60	50
Cell Wall and Capsule	33	33	50	67	52
Membrane Transport	17	17	19	18	16
RNA Metabolism	33	33	36	33	33
Fatty Acids, Lipids, and Isoprenoids	36	38	37	37	36
Virulence, Disease and Defense	20	20	22	22	20
Potassium metabolism	3	3	3	5	3
Miscellaneous	4	5	4	4	4
Phages, Prophages, Transposable elements, Plasmids	3	3	24	28	4
Iron acquisition and metabolism	4	4	4	4	4
Cell Division and Cell Cycle	5	5	5	5	5
Regulation and Cell signaling	15	15	14	16	13
Secondary Metabolism	0	0	0	0	0
Nitrogen Metabolism	0	0	0	0	0
Dormancy and Sporulation	6	6	6	6	6
Respiration	8	8	8	8	8
Stress Response	15	16	17	15	14
Metabolism of Aromatic Compounds	1	1	1	1	1
Sulfur Metabolism	3	3	4	3	4
Phosphorus Metabolism	4	4	4	4	4
