# Supplementary material for: Integrative genomic characterization of five Pediococcus acidilactici strains reveals differing probiotic safety profiles
Source: PLoS One. 2025 Sep 30;20(9):e0332506. doi: 10.1371/journal.pone.0332506 (PMC12483243; doi:10.1371/journal.pone.0332506)
Supplement: S12 Table — (XLSX) [file pone.0332506.s015.xlsx]

## Sheet: S12_Table
Functional Category	Strains
	IAF6519	IAF5919	AF2519	AF2019	P72N
Carbohydrate metabolism	171	177	195	182	178
Protein families: genetic information processing	170	169	180	178	168
Genetic information processing	155	155	156	159	154
Protein families: signalling and cellular processes	137	137	133	132	119
Environmental information processing	67	72	84	83	71
Unclassified: metabolism	68	68	74	71	60
Nucleotide metabolism	61	61	62	62	60
Metabolism of cofactors and vitamins	44	45	41	44	36
Lipid metabolism	34	34	35	34	34
Glycan biosynthesis and metabolism	31	31	32	37	30
Protein families: metabolism	28	27	32	31	29
Amino acid metabolism	25	26	30	29	29
Unclassified: genetic information processing	21	22	26	25	18
Unclassified: signaling and cellular processes	17	22	24	22	18
Energy metabolism	14	14	15	14	14
Metabolism of other amino acid	12	12	12	12	13
Cellular processes	8	8	9	9	9
Metabolism of terpenoids and polyketides	8	8	8	8	8
Organismal system	4	4	4	4	4
Xenobiotics biodegradation and metabolism	4	4	3	3	3
Biosynthesis of other secondary metabolites	3	3	2	3	3
Human diseases	2	2	2	2	2
Unclassified	43	43	45	45	43
