# Supplementary material for: Integrative genomic characterization of five Pediococcus acidilactici strains reveals differing probiotic safety profiles
Source: PLoS One. 2025 Sep 30;20(9):e0332506. doi: 10.1371/journal.pone.0332506 (PMC12483243; doi:10.1371/journal.pone.0332506)
Supplement: S13 Table — (XLSX) [file pone.0332506.s016.xlsx]

## Sheet: S13_Table
IAF6519	IAF5919	AF2519	AF2019	P72N
GIT survival and stress response
ponA, pbpB, pbpF, pbpX	ponA, pbpB, pbpF, pbpX	ponA, pbpB, pbpF, pbpX	pbp2A, pbpB, pbpF, pbpX	ponA, pbpB, pbpF, pbpX
Heat stress
htpX, hrcA, hslO, dnaK, dnaJ, ctsR, grpE, groL, groS, clpB, clpC, clpE, clpX, clpP, hslV	htpX, hrcA, hslO, dnaK, dnaJ, ctsR, grpE, groL, groS, clpB, clpC, clpE, clpX, clpP, hslV	htpX, hrcA, hslO, dnaK, dnaJ, ctsR, grpE, groL, groS, clpB, clpC, clpE, clpX, clpP, hslV	htpX, hrcA, hslO, dnaK, dnaJ, ctsR, grpE, groL, groS, clpB, clpC, clpE, clpX, clpP, hslV	htpX, hrcA, hslO, dnaK, dnaJ, ctsR, grpE, groL, groS, clpB, clpC, clpE, clpX, clpP, hslV
Cold stress
cspLA, cspC, cshA	cspLA, cspC, cshA	cspLA, cspC, cshA	cspLA, cspC, cshA	cspLA, cspC, cshA
Acid stess
atpA, atpB, atpE, atpF, atpH, atpG, atpD, atpC, nhaC, napA, aspS	atpA, atpB, atpE, atpF, atpH, atpG, atpD, atpC, nhaC, napA, aspS	atpA, atpB, atpE, atpF, atpH, atpG, atpD, atpC, nhaC, napA, aspS	atpA, atpB, atpE, atpF, atpH, atpG, atpD, atpC, nhaC, napA, aspS	atpA, atpB, atpE, atpF, atpH, atpG, atpD, atpC, nhaC, napA, aspS
Bile tolerance
ppaC, cfa	ppaC, cfa	ppaC, cfa	ppaC, cfa	ppaC, cfa
Adhesion
lspA, tuf, tsf, fus, efp, gpr, tpiA, lacM, lacL, strA, pgaC, eno, pgi, csbB, glnH	lspA, tuf, tsf, fus, efp, gpr, tpiA, lacM, lacL, strA, pgaC, eno, pgi, csbB, glnH	lspA, tuf, tsf, fus, efp, gpr, tpiA, lacM, lacL, strA, pgaC, eno, pgi, epsF, csbB, glnH	lspA, tuf, tsf, fus, efp, gpr, tpiA, lacM, lacL, lacZ, strA, pgaC, eno, pgi, csbB, glnH	lspA, tuf, tsf, fus, efp, gpr, tpiA, lacM, lacL, strA, pgaC, eno, pgi, glnH
Antioxidant
katA, fnr, yumC, nrdH, garB, mntH, npr, pox5, tpx, trxA, trxB, nox, msrA, msrB, msrC.	katA, fnr, yumC, nrdH, garB, mntH, npr, pox5, tpx, trxA, trxB, nox, msrA, msrB, msrC.	katA, fnr, yumC, nrdH, garB, mntH, npr, pox5, tpx, trxA, trxB, nox, msrA, msrB, msrC.	katA, fnr, yumC, nrdH, garB, mntH, npr, pox5, tpx, trxA, trxB, nox, msrA, msrB, msrC.	katA, fnr, yumC, nrdH, garB, mntH, mntA, mntB, npr, pox5, tpx, trxA, trxB, nox, msrA, msrB, msrC.
Immunomodulation
dltA, dltC, dltD	dltA, dltC, dltD	dltA, dltC, dltD	dltA, dltC, dltD	dltA, dltC, dltD
Osmotic shock tolerance
grpE, opuCC, opuCD, opuCB, glpF	grpE, opuCC, opuCD, opuCB, glpF	grpE, opuCC, opuCD, opuCB, glpF	grpE, opuCC, opuCD, opuCB, glpF	grpE, opuCC, opuCD, opuCB, glpF
Oxidative stress survival
hslO, nox, npr, and tpx	hslO, nox, npr, and tpx	hslO, nox, npr, and tpx	hslO, nox, npr, and tpx	hslO, nox, npr, and tpx
Cell wall formation
murA, murF, mupP, murQ, murE, murC, murG, murD, mraY, ywqD, dltA, dltC, dltD.	murA, murF, mupP, murQ, murE, murC, murG, murD, mraY, ywqD, dltA, dltC, dltD.	murA, murF, mupP, murQ, murE, murC, murG, murD, mraY, ywqD, dltA, dltC, dltD.	murA, murF, mupP, murQ, murE, murC, murG, murD, mraY, ywqD, dltA, dltC, dltD.	murA, murF, mupP, murQ, murE, murC, murG, murD, mraY, ywqD, dltA, dltC, dltD.
Biofilm formation
ywqC, luxS, desR, ccpA, brpA, comEC, comF	ywqC, luxS, desR, ccpA, brpA, comEC, comF	ywqC, luxS, desR, ccpA, brpA, comEC, comF	ywqC, luxS, desR, ccpA, brpA, comEC, comF	ywqC, luxS, desR, ccpA, brpA, comEC, comF
